# Supplementary material for: A Cap-Optimized mRNA Encoding Multiepitope Antigen ESAT6 Induces Robust Cellular and Humoral Immune Responses Against Mycobacterium tuberculosis
Source: Vaccines (Basel). 2024 Nov 9;12(11):1267. doi: 10.3390/vaccines12111267 (PMC11599153; doi:10.3390/vaccines12111267)
Supplement: Supplementary file 1 [file vaccines-12-01267-s001.zip]

Archive with 6 entries (6 files):
- Figure S1.pdf
- Figure S2.pdf
- Sequence S1.pdf
- Table S1.pdf
- Table S2.pdf
- Table S3.pdf
